# Supplementary material for: Causal relationship between atrial fibrillation/warfarin and cutaneous melanoma: a two-sample Mendelian randomization study
Source: Front Med (Lausanne). 2024 Mar 5;11:1336849. doi: 10.3389/fmed.2024.1336849 (PMC10948620; doi:10.3389/fmed.2024.1336849)
Supplement: Supplementary file 1 [file Table_1.XLSX]

## Sheet: Table S1
Table S1. genetic instrumental variables for atrial fibrillation and warfarin
Exposure	SNP	effect_allele.exposure	other_allele.exposure	beta	se	pval	samplesize	trait	gene
atrial fibrillation	rs2813864	G	A	0.00125607	0.000202966	6.1e-10	462933	Self-reported atrial fibrillation	KCND3
atrial fibrillation	rs11264278	C	G	0.0018475	0.000192935	1e-21	462933	Atrial fibrillation and flutter	KCNN3
atrial fibrillation	rs12144090	G	A	0.0016697	0.000276462	1.5e-09	462933	Atrial fibrillation and flutter	LINC01681
atrial fibrillation	rs473133	T	A	-0.0012676	0.000181487	2.90001e-12	462933	Atrial fibrillation and flutter	PRRX1
atrial fibrillation	rs4115273	A	C	0.00190655	0.000206762	2.90001e-20	462933	Atrial fibrillation and flutter	AC024198.1
atrial fibrillation	rs6843082	A	G	-0.00502383	0.000226371	3.99945e-109	462933	Atrial fibrillation	LINC01438
atrial fibrillation	rs2097865	T	C	0.00121237	0.00019445	4.49997e-10	462933	Pulse rate/Atrial fibrillation	PKD2L2
atrial fibrillation	rs3801995	T	C	-0.00153075	0.000208178	1.9002e-13	462933	Atrial fibrillation and flutter	CAV1
atrial fibrillation	rs10821415	A	C	0.00114175	0.000182672	4.09996e-10	462933	Atrial fibrillation	C9orf3
atrial fibrillation	rs12415501	T	C	0.0015468	0.000260372	2.80001e-09	462933	Atrial fibrillation	NEURL1
atrial fibrillation	rs35176054	A	T	0.00182984	0.000277863	4.49987e-11	462933	Atrial fibrillation and flutter	SH3PXD2A
atrial fibrillation	rs1690117	G	A	0.00104092	0.000185393	2e-08	462933	Self-reported atrial fibrillation	RP11-483I24.1
atrial fibrillation	rs2891503	G	A	0.00123037	0.000215426	1.09999e-08	462933	Atrial fibrillation and flutter	TBX5
atrial fibrillation	rs67329386	T	C	0.00235311	0.000242194	2.60016e-22	462933	Atrial fibrillation and flutter	ZFHX3
warfarin	rs4656683	C	T	-0.00160232	0.000283408	1.6e-08	462933	Treatment with warfarin	—
warfarin	rs11264280	T	C	0.00136617	0.000220887	6.19998e-10	462933	Treatment with warfarin	KCNN3
warfarin	rs12120404	T	G	0.0021587	0.000316914	9.70063e-12	462933	Treatment with warfarin	LINC01681
warfarin	rs2060826	A	C	0.00145154	0.000264885	4.30002e-08	462933	Treatment with warfarin	AC018890.6
warfarin	rs4253304	C	G	0.00130473	0.000209839	5e-10	462933	Treatment with warfarin	KLKB1
warfarin	rs4834327	T	A	0.00156677	0.000240135	6.79986e-11	462933	Treatment with warfarin	RP11-119H12.3
warfarin	rs6843082	A	G	-0.00392046	0.000259069	9.79941e-52	462933	Treatment with warfarin	LINC01438
warfarin	rs2519093	T	C	0.00210678	0.000265942	2.29985e-15	462933	Treatment with warfarin	ABO
warfarin	rs4404097	A	G	0.00205692	0.000292449	1.99986e-12	462933	Treatment with warfarin	ZFHX3

## Sheet: Table S2
Table S2. Atrial fibrillation and warfarin SNPs for TSMR analysis
Exposure	SNP	effect_allele.exposure	other_allele.exposure	beta	se	pval	samplesize	trait	gene
atrial fibrillation	rs2813864	G	A	0.00125607	0.000202966	6.1e-10	462933	Self-reported atrial fibrillation	KCND3
atrial fibrillation	rs11264278	C	G	0.0018475	0.000192935	1e-21	462933	Atrial fibrillation and flutter	KCNN3
atrial fibrillation	rs12144090	G	A	0.0016697	0.000276462	1.5e-09	462933	Atrial fibrillation and flutter	LINC01681
atrial fibrillation	rs473133	T	A	-0.0012676	0.000181487	2.90001e-12	462933	Atrial fibrillation and flutter	PRRX1
atrial fibrillation	rs4115273	A	C	0.00190655	0.000206762	2.90001e-20	462933	Atrial fibrillation and flutter	AC024198.1
atrial fibrillation	rs6843082	A	G	-0.00502383	0.000226371	3.99945e-109	462933	Atrial fibrillation	LINC01438
atrial fibrillation	rs2097865	T	C	0.00121237	0.00019445	4.49997e-10	462933	Pulse rate/Atrial fibrillation	PKD2L2
atrial fibrillation	rs3801995	T	C	-0.00153075	0.000208178	1.9002e-13	462933	Atrial fibrillation and flutter	CAV1
atrial fibrillation	rs12415501	T	C	0.0015468	0.000260372	2.80001e-09	462933	Atrial fibrillation	NEURL1
atrial fibrillation	rs35176054	A	T	0.00182984	0.000277863	4.49987e-11	462933	Atrial fibrillation and flutter	SH3PXD2A
atrial fibrillation	rs2891503	G	A	0.00123037	0.000215426	1.09999e-08	462933	Atrial fibrillation and flutter	TBX5
atrial fibrillation	rs67329386	T	C	0.00235311	0.000242194	2.60016e-22	462933	Atrial fibrillation and flutter	ZFHX3
warfarin	rs11264280	T	C	0.00136617	0.000220887	6.19998e-10	462933	Treatment with warfarin	KCNN3
warfarin	rs12120404	T	G	0.0021587	0.000316914	9.70063e-12	462933	Treatment with warfarin	LINC01681
warfarin	rs4253304	C	G	0.00130473	0.000209839	5e-10	462933	Treatment with warfarin	KLKB1
warfarin	rs6843082	A	G	-0.00392046	0.000259069	9.79941e-52	462933	Treatment with warfarin	LINC01438
warfarin	rs2519093	T	C	0.00210678	0.000265942	2.29985e-15	462933	Treatment with warfarin	ABO
warfarin	rs4404097	A	G	0.00205692	0.000292449	1.99986e-12	462933	Treatment with warfarin	ZFHX3
